# Supplementary material for: Circulating Bacterial DNA as a Novel Blood-Based Biomarker in Type 2 Diabetes Mellitus (DM2): Results from the PROMOTERA Study
Source: Int J Mol Sci. 2025 Jul 8;26(14):6564. doi: 10.3390/ijms26146564 (PMC12294340; doi:10.3390/ijms26146564)
Supplement: Supplementary file 1 [file ijms-26-06564-s001.zip]

Archive with 1 entries (1 files):
- ijms-3692894-supplementary.pdf
